# Supplementary material for: Understanding the contextual and cultural influences on women’s modern contraceptive use in East Uganda: A qualitative study
Source: PLOS Glob Public Health. 2022 Aug 15;2(8):e0000545. doi: 10.1371/journal.pgph.0000545 (PMC10022157; doi:10.1371/journal.pgph.0000545)
Supplement: S1 Data — (XLSX) [file pgph.0000545.s001.xlsx]

## Sheet: Sheet1
Focus group code	Age	Education	No. of children	Occupation	Family planning method
Rural women (18-24 years)	24	Primary	2	Farmer	Injectables
	19	Secondary	0	Business woman	Injectables
	21	Secondary	2	Peasant	Lactational amenorrhea
	23	Primary	2	Farmer	Injectables
	18	Secondary	0	Student	No method
	18	Secondary	0	Student	No method
	21	Primary	1	Farmer	Injectables
	22	Primary	1	Professional	Injectables
Urban women (18-24 years)	24	Secondary	2	Service worker	Injectables
	23	Secondary	1	Business woman	No method
	24	Secondary	4	Housewife	Implant
	20	Secondary	1	Business woman	Male condoms
	18	Secondary	1	House wife	Female condoms
	23	Primary	3	House wife	Male condoms
	24	Secondary	5	House wife	Injectables
Rural women (25-34 years)	25	Primary	3	Farmer	Injectables
	29	Secondary	6	Peasant	No method
	27	Primary	4	Farmer	Injectables
	27	Primary	4	Farmer	No method
	27	Secondary	3	Farmer	Injectables
Urban women (25-34 years)	27	University	2	Professional	Injectables
	32	Secondary	3	Housewife	Injectables
	28	Secondary	3	Housewife	Injectables
	30	Primary	4	Housewife	Injectables
	27	Secondary	3	Professional	Oral pills
	25	Secondary	2	Housewife	Oral pills
	25	Secondary	2	Business woman	Injectables
Rural women (over 35 years)	38	Primary	5	Farmer	Injectables
	45	Primary	6	Business woman	Injectables
	39	Primary	6	Business woman	Injectables
	45	Primary	8	Farmer	No method
	42	Primary	8	Farmer	Injectables
	57	Primary	8	Farmer	No method
Urban women (over 35 years)	50	Secondary	5	Market vendor	No method
	42	Primary	4	Professional	Injectables
	48	Primary	7	Business woman	Implants
	40	Primary	3	House wife	No method
	40	Primary	8	Housewife	Oral pills
	40	Primary	3	Professional	Male condoms
	37	Secondary	1	Professional	No method
	35	Primary	4	Market vendor	Injectables
